# Supplementary material for: The leaf-mining genus Antispila Hübner, 1825 feeding on Vitaceae in Shandong Peninsula, China with one new species (Lepidoptera, Heliozelidae)
Source: Zookeys. 2018 Mar 19;(744):49–65. doi: 10.3897/zookeys.744.22421 (PMC5904523; doi:10.3897/zookeys.744.22421)
Supplement: XML Treatment for Antispila kunyuensis [file zookeys.744.22421-treatment1.xml]

<!DOCTYPE tp:taxon-treatment
  PUBLIC "-//TaxonX//DTD Taxonomic Treatment Publishing DTD v0 20100105//EN" "tax-treatment-NSO.dtd">
<tp:taxon-treatment xmlns:tp="http://www.plazi.org/taxpub"><tp:treatment-meta><kwd-group><label>Taxon classification</label><kwd><named-content xmlns:xlink="http://www.w3.org/1999/xlink" content-type="kingdom">Animalia</named-content></kwd><kwd><named-content xmlns:xlink="http://www.w3.org/1999/xlink" content-type="order">Lepidoptera</named-content></kwd><kwd><named-content xmlns:xlink="http://www.w3.org/1999/xlink" content-type="family">Heliozelidae</named-content></kwd></kwd-group><mixed-citation publication-type="journal"><person-group><name><surname>Wang</surname><given-names>Nan</given-names></name><name><surname>Liu</surname><given-names>Tengteng</given-names></name><name><surname>Xu</surname><given-names>Jiasheng</given-names></name><name><surname>Jiang</surname><given-names>Bin</given-names></name></person-group><article-title>The leaf-mining genus <italic><tp:taxon-name><tp:taxon-name-part taxon-name-part-type="genus" reg="Antispila">Antispila</tp:taxon-name-part></tp:taxon-name></italic> Hübner, 1825 feeding on <tp:taxon-name><tp:taxon-name-part taxon-name-part-type="family">Vitaceae</tp:taxon-name-part></tp:taxon-name> in Shandong Peninsula, China with one new species (<tp:taxon-name><tp:taxon-name-part taxon-name-part-type="order">Lepidoptera</tp:taxon-name-part></tp:taxon-name>, <tp:taxon-name><tp:taxon-name-part taxon-name-part-type="family">Heliozelidae</tp:taxon-name-part></tp:taxon-name>)</article-title><source>Zookeys</source><day>19</day><month>3</month><year>2018</year><volume>2018</volume><issue>744</issue><fpage>49</fpage><lpage>65</lpage><pub-id pub-id-type="doi">10.3897/zookeys.744.22421</pub-id></mixed-citation></tp:treatment-meta><tp:nomenclature><tp:taxon-name>
            <tp:taxon-name-part taxon-name-part-type="genus" reg="Antispila">Antispila</tp:taxon-name-part>
            <tp:taxon-name-part taxon-name-part-type="species" reg="kunyuensis">kunyuensis</tp:taxon-name-part>
            <object-id xmlns:xlink="http://www.w3.org/1999/xlink" content-type="zoobank" xlink:type="simple">http://zoobank.org/25296AE0-2076-4A19-913B-617825812FF4</object-id>
          </tp:taxon-name><tp:taxon-authority>Liu</tp:taxon-authority><tp:taxon-status xmlns:xlink="http://www.w3.org/1999/xlink" xlink:type="simple">sp. n.</tp:taxon-status><xref ref-type="fig" rid="F1">Figs 1</xref><xref ref-type="fig" rid="F1">, 2</xref><xref ref-type="fig" rid="F1">, 6</xref><xref ref-type="fig" rid="F2">, 9</xref><xref ref-type="fig" rid="F3">, 11–15</xref><xref ref-type="fig" rid="F6">, 26–29</xref><xref ref-type="fig" rid="F9">, 34–38</xref></tp:nomenclature><tp:treatment-sec sec-type="type material" id="SECID0EOLAC"><title>Type material.</title><p>
            <bold>Holotype</bold>. ♂, China, Shandong Province, Yantai, Mt. Kunyu National Nature Reverse, <named-content xmlns:xlink="http://www.w3.org/1999/xlink" content-type="dwc:verbatimCoordinates" xlink:type="simple"><named-content content-type="geo-json" specific-use="{&#34;type&#34;:&#34;Point&#34;,&#34;coordinates&#34;:[121.740000,37.292000]}" id="NCID0EZLAC" xlink:type="simple">121.740°E, 37.292°N</named-content></named-content>, 400 m, larva coll. 2017.vi.28, mine on <italic><tp:taxon-name><tp:taxon-name-part taxon-name-part-type="genus" reg="Ampelopsis">Ampelopsis</tp:taxon-name-part> <tp:taxon-name-part taxon-name-part-type="species" reg="humulifolia">humulifolia</tp:taxon-name-part></tp:taxon-name></italic>, emerged viii.06, collector Bin Jiang, genitalia no. <named-content xmlns:xlink="http://www.w3.org/1999/xlink" content-type="dwc:institutional_code" xlink:type="simple">SDNU</named-content>.LIU0014, registered no. <named-content xmlns:xlink="http://www.w3.org/1999/xlink" content-type="dwc:institutional_code" xlink:type="simple">SDNU</named-content>.YT170601.2. <bold>Paratypes</bold>. 3♂, 3♀, genitalia nos. <named-content xmlns:xlink="http://www.w3.org/1999/xlink" content-type="dwc:institutional_code" xlink:type="simple">SDNU</named-content>.LIU0009♂, <named-content xmlns:xlink="http://www.w3.org/1999/xlink" content-type="dwc:institutional_code" xlink:type="simple">SDNU</named-content>.LIU0016♀, <named-content xmlns:xlink="http://www.w3.org/1999/xlink" content-type="dwc:institutional_code" xlink:type="simple">SDNU</named-content>.LIU0044♂, DNA voucher slide no. <named-content xmlns:xlink="http://www.w3.org/1999/xlink" content-type="dwc:institutional_code" xlink:type="simple">SDNU</named-content>.LIU0013♀ (whole body on one slide), registered nos. <named-content xmlns:xlink="http://www.w3.org/1999/xlink" content-type="dwc:institutional_code" xlink:type="simple">SDNU</named-content>.YT170601.1, <named-content xmlns:xlink="http://www.w3.org/1999/xlink" content-type="dwc:institutional_code" xlink:type="simple">SDNU</named-content>.YT170601.3–6, other data same as holotype.</p></tp:treatment-sec><tp:treatment-sec sec-type="material" id="SECID0ETNAC"><title>Other material.</title><p>
            <bold>Leaf-mine.</bold> Shandong Province: Yantai, Mt. Kunyu National Nature Reverse, <named-content xmlns:xlink="http://www.w3.org/1999/xlink" content-type="dwc:verbatimCoordinates" xlink:type="simple"><named-content content-type="geo-json" specific-use="{&#34;type&#34;:&#34;Point&#34;,&#34;coordinates&#34;:[121.740000,37.292000]}" id="NCID0E5NAC" xlink:type="simple">121.740°E, 37.292°N</named-content></named-content>, 400 m, vacant mine coll. 2016.vii.31, on <italic><tp:taxon-name><tp:taxon-name-part taxon-name-part-type="genus" reg="Ampelopsis">Ampelopsis</tp:taxon-name-part> <tp:taxon-name-part taxon-name-part-type="species" reg="humulifolia">humulifolia</tp:taxon-name-part></tp:taxon-name></italic>, collector Tengteng Liu &amp; Encui Wang, registered no. <named-content xmlns:xlink="http://www.w3.org/1999/xlink" content-type="dwc:institutional_code" xlink:type="simple">SDNU</named-content>.YT160761–7, YT160785.</p></tp:treatment-sec><tp:treatment-sec sec-type="diagnosis" id="SECID0ETOAC"><title>Diagnosis.</title><p>Two <italic><tp:taxon-name><tp:taxon-name-part taxon-name-part-type="genus" reg="Antispila">Antispila</tp:taxon-name-part></tp:taxon-name></italic> species, <italic><tp:taxon-name><tp:taxon-name-part taxon-name-part-type="genus" reg="Antispila">A.</tp:taxon-name-part> <tp:taxon-name-part taxon-name-part-type="species" reg="ampelopsia">ampelopsia</tp:taxon-name-part></tp:taxon-name></italic> Kuroko, 1961 and <italic><tp:taxon-name><tp:taxon-name-part taxon-name-part-type="genus" reg="Antispila">A.</tp:taxon-name-part> <tp:taxon-name-part taxon-name-part-type="species" reg="orbiculella">orbiculella</tp:taxon-name-part></tp:taxon-name></italic> Kuroko, 1961, are known to feed on <italic><tp:taxon-name><tp:taxon-name-part taxon-name-part-type="genus" reg="Ampelopsis">Ampelopsis</tp:taxon-name-part></tp:taxon-name></italic>, and both associate with the same species, <italic><tp:taxon-name><tp:taxon-name-part taxon-name-part-type="genus" reg="Antispila">A.</tp:taxon-name-part> <tp:taxon-name-part taxon-name-part-type="species" reg="brevipedunculata">brevipedunculata</tp:taxon-name-part></tp:taxon-name></italic>. <italic><tp:taxon-name><tp:taxon-name-part taxon-name-part-type="genus" reg="Antispila">Antispila</tp:taxon-name-part> <tp:taxon-name-part taxon-name-part-type="species" reg="kunyuensis">kunyuensis</tp:taxon-name-part></tp:taxon-name></italic> can easily be distinguished from <italic><tp:taxon-name><tp:taxon-name-part taxon-name-part-type="genus" reg="Antispila">A.</tp:taxon-name-part> <tp:taxon-name-part taxon-name-part-type="species" reg="ampelopsia">ampelopsia</tp:taxon-name-part></tp:taxon-name></italic> by the fine features of the phallus and the ovipositor, and from <italic><tp:taxon-name><tp:taxon-name-part taxon-name-part-type="genus" reg="Antispila">A.</tp:taxon-name-part> <tp:taxon-name-part taxon-name-part-type="species" reg="orbiculella">orbiculella</tp:taxon-name-part></tp:taxon-name></italic> by the two separate basal spots that are joined forming a transverse fascia in the forewing.</p></tp:treatment-sec><tp:treatment-sec sec-type="description" id="SECID0EKBAE"><title>Description.</title><p>
            <bold>Adult</bold> (Figs <xref ref-type="fig" rid="F1">1</xref>, <xref ref-type="fig" rid="F1">2</xref>, <xref ref-type="fig" rid="F1">6</xref>). Forewing length 1.7–2.1 mm. Head silvery gray, with reddish reflection, more apparent on front. Antennae dark fuscous, silvery gray on distal two segments. Labial palpus silvery gray, pointed apically. Thorax and tegula dark fuscous. Legs gray, with blackish gray pigmentation outer surface. Forewing dark fuscous, with strong reddish reflection; two pairs of opposite triangular silvery spots on costa and dorsum, the inner pair with costal spot before middle, dorsal spot at basal 1/4, the outer pair with costal spot at 3/4, dorsal spot largest, near tornus; cilia unicolorous with forewing on basal 3/4, whitish gray on distal 1/4. Hind wing dark gray, cilia darker. Abdomen dark gray dorsally, yellowish gray ventrally.</p><fig id="F1" position="float" orientation="portrait"><label>Figures 1–8.</label><caption><p>Adult of <italic><tp:taxon-name><tp:taxon-name-part taxon-name-part-type="genus" reg="Antispila">Antispila</tp:taxon-name-part></tp:taxon-name></italic> species. <bold>1</bold> <italic><tp:taxon-name><tp:taxon-name-part taxon-name-part-type="genus" reg="Antispila">A.</tp:taxon-name-part> <tp:taxon-name-part taxon-name-part-type="species" reg="kunyuensis">kunyuensis</tp:taxon-name-part></tp:taxon-name></italic>, holotype, male, <named-content xmlns:xlink="http://www.w3.org/1999/xlink" content-type="dwc:institutional_code" xlink:type="simple">SDNU</named-content>.QD170705.1 <bold>2</bold> <italic><tp:taxon-name><tp:taxon-name-part taxon-name-part-type="genus" reg="Antispila">A.</tp:taxon-name-part> <tp:taxon-name-part taxon-name-part-type="species" reg="kunyuensis">kunyuensis</tp:taxon-name-part></tp:taxon-name></italic> sp. n., paratype, female, <named-content xmlns:xlink="http://www.w3.org/1999/xlink" content-type="dwc:institutional_code" xlink:type="simple">SDNU</named-content>.YT170601.4 <bold>3</bold> <italic><tp:taxon-name><tp:taxon-name-part taxon-name-part-type="genus" reg="Antispila">A.</tp:taxon-name-part> <tp:taxon-name-part taxon-name-part-type="species" reg="uenoi">uenoi</tp:taxon-name-part></tp:taxon-name></italic>, male, <named-content xmlns:xlink="http://www.w3.org/1999/xlink" content-type="dwc:institutional_code" xlink:type="simple">SDNU</named-content>.QD170705.1 <bold>4</bold> <italic><tp:taxon-name><tp:taxon-name-part taxon-name-part-type="genus" reg="Antispila">A.</tp:taxon-name-part> <tp:taxon-name-part taxon-name-part-type="species" reg="uenoi">uenoi</tp:taxon-name-part></tp:taxon-name></italic>, female, <named-content xmlns:xlink="http://www.w3.org/1999/xlink" content-type="dwc:institutional_code" xlink:type="simple">SDNU</named-content>.QD170705.3 <bold>5</bold> <italic><tp:taxon-name><tp:taxon-name-part taxon-name-part-type="genus" reg="Antispila">A.</tp:taxon-name-part> <tp:taxon-name-part taxon-name-part-type="species" reg="uenoi">uenoi</tp:taxon-name-part></tp:taxon-name></italic>, female, <named-content xmlns:xlink="http://www.w3.org/1999/xlink" content-type="dwc:institutional_code" xlink:type="simple">SDNU</named-content>.QD170707 <bold>6</bold> <italic><tp:taxon-name><tp:taxon-name-part taxon-name-part-type="genus" reg="Antispila">A.</tp:taxon-name-part> <tp:taxon-name-part taxon-name-part-type="species" reg="kunyuensis">kunyuensis</tp:taxon-name-part></tp:taxon-name></italic>, male, paratype, ventral view of forewing indicating bristles of retinaculum, <named-content xmlns:xlink="http://www.w3.org/1999/xlink" content-type="dwc:institutional_code" xlink:type="simple">SDNU</named-content>.YT170601.3 <bold>7</bold> <italic><tp:taxon-name><tp:taxon-name-part taxon-name-part-type="genus" reg="Antispila">A.</tp:taxon-name-part> <tp:taxon-name-part taxon-name-part-type="species" reg="uenoi">uenoi</tp:taxon-name-part></tp:taxon-name></italic>, ventral view of forewing indicating bristles of retinaculum <bold>8</bold> <italic><tp:taxon-name><tp:taxon-name-part taxon-name-part-type="genus" reg="Antispila">A.</tp:taxon-name-part> <tp:taxon-name-part taxon-name-part-type="species" reg="uenoi">uenoi</tp:taxon-name-part></tp:taxon-name></italic>, male, indicating paired tufts of slender scales on the 7<sup>th</sup> abdominal segment, photographed during dissection in water, <named-content xmlns:xlink="http://www.w3.org/1999/xlink" content-type="dwc:institutional_code" xlink:type="simple">SDNU</named-content>.QD170705.1. Scale bars: 1.0 mm.</p></caption><graphic xmlns:xlink="http://www.w3.org/1999/xlink" xlink:href="zookeys-744-049-g001.jpg" position="float" orientation="portrait" xlink:type="simple" id="oo_191789.jpg"/></fig><p>
            <italic>Venation</italic> (Fig. <xref ref-type="fig" rid="F2">9</xref>). Forewing with Sc reaching before middle on costa; R<sub>1</sub> from 2/5 on upper margin of cell to costal 3/5, Rs<sub>1</sub> from distal 1/7 on upper margin of cell to costal 3/4, Rs<sub>2</sub> from beyond distal end of cell, Rs<sub>3+4</sub> reaching costa before apex; cell triangular distally; M<sub>1</sub> stalked with Rs<sub>3+4</sub>, to termen near apex, M<sub>2+3</sub> from near distal end of cell; CuA from distal 1/6 of lower margin of cell; A<sub>1+2</sub> to beyond middle of dorsum. Hindwing with Sc to costal 3/5, R+M ending in 3 branches: Rs to costa near apex, M<sub>2</sub> <!--PageBreak-->and M<sub>3</sub> to dorsum; Cu to middle of dorsum; A<sub>1+2</sub> weak. Male with one long frenulum, female bearing two shorter frenular bristles.</p><fig id="F2" position="float" orientation="portrait"><label>Figures 9–10.</label><caption><p>Wing venation of <italic><tp:taxon-name><tp:taxon-name-part taxon-name-part-type="genus" reg="Antispila">Antispila</tp:taxon-name-part></tp:taxon-name></italic> species. <bold>9</bold> <italic><tp:taxon-name><tp:taxon-name-part taxon-name-part-type="genus" reg="Antispila">A.</tp:taxon-name-part> <tp:taxon-name-part taxon-name-part-type="species" reg="kunyuensis">kunyuensis</tp:taxon-name-part></tp:taxon-name></italic>, paratype, female, <named-content xmlns:xlink="http://www.w3.org/1999/xlink" content-type="dwc:institutional_code" xlink:type="simple">SDNU</named-content>.LIU0013 <bold>10</bold> <italic><tp:taxon-name><tp:taxon-name-part taxon-name-part-type="genus" reg="Antispila">A.</tp:taxon-name-part> <tp:taxon-name-part taxon-name-part-type="species" reg="uenoi">uenoi</tp:taxon-name-part></tp:taxon-name></italic>, male, <named-content xmlns:xlink="http://www.w3.org/1999/xlink" content-type="dwc:institutional_code" xlink:type="simple">SDNU</named-content>.LIU0012.</p></caption><graphic xmlns:xlink="http://www.w3.org/1999/xlink" xlink:href="zookeys-744-049-g002.jpg" position="float" orientation="portrait" xlink:type="simple" id="oo_191790.jpg"/></fig><p>
            <italic>Male genitalia</italic> (Figs <xref ref-type="fig" rid="F3">11–15</xref>). Tuba analis developed (Fig. <xref ref-type="fig" rid="F3">12</xref>). Uncus bar-shaped, protruded towards posteriorly at middle. Vinculum shorter than phallus, slightly rectangular on anterior margin. Valva more or less triangular, digital process long and <!--PageBreak--><!--PageBreak-->narrow, almost same length as valva, pecten on pedicel, with nine comb teeth (Fig. <xref ref-type="fig" rid="F3">13</xref>). Juxta half as long as phallus, densely covered with small teeth on basal 2/5, anterior arrow pointed on basal corners. Phallus nearly as long as length of vinculum + tegumen, narrowed anteriorly (Fig. <xref ref-type="fig" rid="F3">11</xref>); phallotheca with five to six strong teeth and a group of smaller sharp-pointed teeth, with a cluster of smaller spines at base of juxta; distal part with a mushroom-shaped process and a straight process ventrally (Figs <xref ref-type="fig" rid="F3">14</xref>, <xref ref-type="fig" rid="F3">15</xref>).</p><fig id="F3" position="float" orientation="portrait"><label>Figures 11–15.</label><caption><p>Male genitalia of <italic><tp:taxon-name><tp:taxon-name-part taxon-name-part-type="genus" reg="Antispila">Antispila</tp:taxon-name-part> <tp:taxon-name-part taxon-name-part-type="species" reg="kunyuensis">kunyuensis</tp:taxon-name-part></tp:taxon-name></italic>. <bold>11</bold> whole genitalia, <named-content xmlns:xlink="http://www.w3.org/1999/xlink" content-type="dwc:institutional_code" xlink:type="simple">SDNU</named-content>.LIU0014 <bold>12</bold> tegumen, <named-content xmlns:xlink="http://www.w3.org/1999/xlink" content-type="dwc:institutional_code" xlink:type="simple">SDNU</named-content>.LIU0009 <bold>13</bold> valva, same slide as 12 <bold>14</bold> phallus, lateral view, <named-content xmlns:xlink="http://www.w3.org/1999/xlink" content-type="dwc:institutional_code" xlink:type="simple">SDNU</named-content>.LIU0044 <bold>15</bold> enlarged distal part of phallus, same slide as 14.</p></caption><graphic xmlns:xlink="http://www.w3.org/1999/xlink" xlink:href="zookeys-744-049-g003.jpg" position="float" orientation="portrait" xlink:type="simple" id="oo_191791.jpg"/></fig><p>
            <italic>Female genitalia</italic> (Figs <xref ref-type="fig" rid="F6">26–29</xref>). Ovipositor with three cusps at either side, with basal one largest and middle one smallest (Fig. <xref ref-type="fig" rid="F6">28</xref>). Vestibulum round, more or less sclerotized (Fig. <xref ref-type="fig" rid="F6">29</xref>). Corpus bursae membranous.</p></tp:treatment-sec><tp:treatment-sec sec-type="DNA barcode" id="SECID0EXMAE"><title>DNA barcode.</title><p>One DNA barcode from a paratype was obtained. A neighbor-joining tree, covering most Asian <italic><tp:taxon-name><tp:taxon-name-part taxon-name-part-type="genus" reg="Antispila">Antispila</tp:taxon-name-part></tp:taxon-name></italic> species and other <tp:taxon-name><tp:taxon-name-part taxon-name-part-type="family">Vitaceae</tp:taxon-name-part></tp:taxon-name>-feeding species, was generated for facilitating species delimitation (Fig. <xref ref-type="fig" rid="F8">33</xref>).</p><!--PageBreak--><!--PageBreak--></tp:treatment-sec><tp:treatment-sec sec-type="host" id="SECID0EPNAE"><title>Host plant.</title><p>
            <italic><tp:taxon-name><tp:taxon-name-part taxon-name-part-type="genus" reg="Ampelopsis">Ampelopsis</tp:taxon-name-part> <tp:taxon-name-part taxon-name-part-type="species" reg="humulifolia">humulifolia</tp:taxon-name-part></tp:taxon-name></italic> Bunge (Figs <xref ref-type="fig" rid="F9">34</xref>, <xref ref-type="fig" rid="F9">35</xref>). The placement of the leaf-mines is variable (Figs <xref ref-type="fig" rid="F9">36–38</xref>), from the base to the apex of a leaf, from absolutely along veins to between but not touching veins. This results in variably-shaped blotch mines, but the majority of blotches are more or less round (Figs <xref ref-type="fig" rid="F9">38</xref>, <xref ref-type="fig" rid="F10">42–45</xref>). Frass primarily occupies the opposite side of the cut-out in round blotch mines, or occasionally disperses throughout the mine (Fig. <xref ref-type="fig" rid="F9">37</xref>), but always in a broad medial band in wide gallery mines (Fig. <xref ref-type="fig" rid="F9">38</xref>). This species overwinters as a prepupa in the shield. A single generation per year was observed at the type locality.</p></tp:treatment-sec><tp:treatment-sec sec-type="distribution" id="SECID0E3OAE"><title>Distribution.</title><p>China (Shandong).</p></tp:treatment-sec><tp:treatment-sec sec-type="etymology" id="SECID0EBPAE"><title>Etymology.</title><p>The specific name is derived from the type locality of the new species, Mt. Kunyu, representing the most famous nature reserve in Shandong Peninsula, focusing on forest ecosystem conservation.</p></tp:treatment-sec><tp:treatment-sec><!--Section generated to contain objects referenced in tp:taxon-treatment.--><fig id="F6" position="float" orientation="portrait"><label>Figures 26–29.</label><caption><p>Female genitalia of <italic><tp:taxon-name><tp:taxon-name-part taxon-name-part-type="genus" reg="Antispila">Antispila</tp:taxon-name-part> <tp:taxon-name-part taxon-name-part-type="species" reg="kunyuensis">kunyuensis</tp:taxon-name-part></tp:taxon-name></italic>. <bold>26</bold> female genitalia, <named-content xmlns:xlink="http://www.w3.org/1999/xlink" content-type="dwc:institutional_code" xlink:type="simple">SDNU</named-content>.LIU0016 <bold>27</bold> female genitalia, <named-content xmlns:xlink="http://www.w3.org/1999/xlink" content-type="dwc:institutional_code" xlink:type="simple">SDNU</named-content>.LIU0013 <bold>28</bold> detail of ovipositor tip, same slide as 26 <bold>29</bold> detail of vestibulum, same slide as 26.</p></caption><graphic xmlns:xlink="http://www.w3.org/1999/xlink" xlink:href="zookeys-744-049-g006.jpg" position="float" orientation="portrait" xlink:type="simple" id="oo_191794.jpg"/></fig><fig id="F9" position="float" orientation="portrait"><label>Figures 34–41.</label><caption><p>Host plant and leaf-mines of <italic><tp:taxon-name><tp:taxon-name-part taxon-name-part-type="genus" reg="Antispila">Antispila</tp:taxon-name-part></tp:taxon-name></italic> species. <bold>34–38</bold> <italic><tp:taxon-name><tp:taxon-name-part taxon-name-part-type="genus" reg="Antispila">A.</tp:taxon-name-part> <tp:taxon-name-part taxon-name-part-type="species" reg="kunyuensis">kunyuensis</tp:taxon-name-part></tp:taxon-name></italic> <bold>34</bold> Host plant, <italic><tp:taxon-name><tp:taxon-name-part taxon-name-part-type="genus" reg="Ampelopsis">Ampelopsis</tp:taxon-name-part> <tp:taxon-name-part taxon-name-part-type="species" reg="humulifolia">humulifolia</tp:taxon-name-part></tp:taxon-name></italic> <bold>35</bold> unripe fruits of <italic><tp:taxon-name><tp:taxon-name-part taxon-name-part-type="genus" reg="Ampelopsis">A.</tp:taxon-name-part> <tp:taxon-name-part taxon-name-part-type="species" reg="humulifolia">humulifolia</tp:taxon-name-part></tp:taxon-name></italic> <bold>36–38</bold> leaf-mines <bold>39–41</bold> <italic><tp:taxon-name><tp:taxon-name-part taxon-name-part-type="genus" reg="Antispila">A.</tp:taxon-name-part> <tp:taxon-name-part taxon-name-part-type="species" reg="uenoi">uenoi</tp:taxon-name-part></tp:taxon-name></italic> <bold>39</bold> Host plant, <italic><tp:taxon-name><tp:taxon-name-part taxon-name-part-type="genus" reg="Vitis">Vitis</tp:taxon-name-part> <tp:taxon-name-part taxon-name-part-type="species" reg="amurensis">amurensis</tp:taxon-name-part></tp:taxon-name></italic> <bold>40</bold> leaf-mines along leaf margin, indicated by red arrows <bold>41</bold> leaf-mine with a dead larva.</p></caption><graphic xmlns:xlink="http://www.w3.org/1999/xlink" xlink:href="zookeys-744-049-g009.jpg" position="float" orientation="portrait" xlink:type="simple" id="oo_191797.jpg"/></fig><fig id="F8" position="float" orientation="portrait"><label>Figure 33.</label><caption><p>Neighbor Joining Tree, based on DNA barcodes of <italic><tp:taxon-name><tp:taxon-name-part taxon-name-part-type="genus" reg="Antispila">Antispila</tp:taxon-name-part></tp:taxon-name></italic> species, especially <tp:taxon-name><tp:taxon-name-part taxon-name-part-type="family">Vitaceae</tp:taxon-name-part></tp:taxon-name>-feeding and Asian species.</p></caption><graphic xmlns:xlink="http://www.w3.org/1999/xlink" xlink:href="zookeys-744-049-g008.jpg" position="float" orientation="portrait" xlink:type="simple" id="oo_191796.jpg"/></fig><fig id="F10" position="float" orientation="portrait"><label>Figures 42–49.</label><caption><p>Leaf-mines of <italic><tp:taxon-name><tp:taxon-name-part taxon-name-part-type="genus" reg="Antispila">Antispila</tp:taxon-name-part></tp:taxon-name></italic> species. <bold>42–45</bold> <italic><tp:taxon-name><tp:taxon-name-part taxon-name-part-type="genus" reg="Antispila">A.</tp:taxon-name-part> <tp:taxon-name-part taxon-name-part-type="species" reg="kunyuensis">kunyuensis</tp:taxon-name-part></tp:taxon-name></italic>, fig. <bold>42</bold> is the identical mine to Fig. <xref ref-type="fig" rid="F9">37</xref>, one dead larva and a parasitoid, most likely a species of <tp:taxon-name><tp:taxon-name-part taxon-name-part-type="family">Eulophidae</tp:taxon-name-part></tp:taxon-name> in Figure <xref ref-type="fig" rid="F10">45</xref> <bold>46–49</bold> <italic><tp:taxon-name><tp:taxon-name-part taxon-name-part-type="genus" reg="Antispila">A.</tp:taxon-name-part> <tp:taxon-name-part taxon-name-part-type="species" reg="uenoi">uenoi</tp:taxon-name-part></tp:taxon-name></italic>, leaf-mines occupying leaf serration and apical area in Figures <xref ref-type="fig" rid="F10">46–48</xref>, leaf-mine occupying leaf basal area in Figure <xref ref-type="fig" rid="F10">49</xref>.</p></caption><graphic xmlns:xlink="http://www.w3.org/1999/xlink" xlink:href="zookeys-744-049-g010.jpg" position="float" orientation="portrait" xlink:type="simple" id="oo_191798.jpg"/></fig></tp:treatment-sec></tp:taxon-treatment>
