# Supplementary material for: The leaf-mining genus Antispila Hübner, 1825 feeding on Vitaceae in Shandong Peninsula, China with one new species (Lepidoptera, Heliozelidae)
Source: Zookeys. 2018 Mar 19;(744):49–65. doi: 10.3897/zookeys.744.22421 (PMC5904523; doi:10.3897/zookeys.744.22421)
Supplement: XML Treatment for Antispila uenoi [file zookeys.744.22421-treatment2.xml]

<!DOCTYPE tp:taxon-treatment
  PUBLIC "-//TaxonX//DTD Taxonomic Treatment Publishing DTD v0 20100105//EN" "tax-treatment-NSO.dtd">
<tp:taxon-treatment xmlns:tp="http://www.plazi.org/taxpub"><tp:treatment-meta><kwd-group><label>Taxon classification</label><kwd><named-content xmlns:xlink="http://www.w3.org/1999/xlink" content-type="kingdom">Animalia</named-content></kwd><kwd><named-content xmlns:xlink="http://www.w3.org/1999/xlink" content-type="order">Lepidoptera</named-content></kwd><kwd><named-content xmlns:xlink="http://www.w3.org/1999/xlink" content-type="family">Heliozelidae</named-content></kwd></kwd-group><mixed-citation publication-type="journal"><person-group><name><surname>Wang</surname><given-names>Nan</given-names></name><name><surname>Liu</surname><given-names>Tengteng</given-names></name><name><surname>Xu</surname><given-names>Jiasheng</given-names></name><name><surname>Jiang</surname><given-names>Bin</given-names></name></person-group><article-title>The leaf-mining genus <italic><tp:taxon-name><tp:taxon-name-part taxon-name-part-type="genus" reg="Antispila">Antispila</tp:taxon-name-part></tp:taxon-name></italic> Hübner, 1825 feeding on <tp:taxon-name><tp:taxon-name-part taxon-name-part-type="family">Vitaceae</tp:taxon-name-part></tp:taxon-name> in Shandong Peninsula, China with one new species (<tp:taxon-name><tp:taxon-name-part taxon-name-part-type="order">Lepidoptera</tp:taxon-name-part></tp:taxon-name>, <tp:taxon-name><tp:taxon-name-part taxon-name-part-type="family">Heliozelidae</tp:taxon-name-part></tp:taxon-name>)</article-title><source>Zookeys</source><day>19</day><month>3</month><year>2018</year><volume>2018</volume><issue>744</issue><fpage>49</fpage><lpage>65</lpage><pub-id pub-id-type="doi">10.3897/zookeys.744.22421</pub-id></mixed-citation></tp:treatment-meta><tp:nomenclature><tp:taxon-name>
            <tp:taxon-name-part taxon-name-part-type="genus" reg="Antispila">Antispila</tp:taxon-name-part>
            <tp:taxon-name-part taxon-name-part-type="species" reg="uenoi">uenoi</tp:taxon-name-part>
          </tp:taxon-name><tp:taxon-authority>Kuroko, 1987</tp:taxon-authority><xref ref-type="fig" rid="F1">Figs 3–5</xref><xref ref-type="fig" rid="F1">, 7</xref><xref ref-type="fig" rid="F1">, 8</xref><xref ref-type="fig" rid="F2">, 10</xref><xref ref-type="fig" rid="F4">, 16–18</xref><xref ref-type="fig" rid="F5">, 19–25</xref><xref ref-type="fig" rid="F7">, 30–31</xref><xref ref-type="fig" rid="F9">, 39–41</xref><xref ref-type="fig" rid="F10">, 46–49</xref><!--PageBreak--><tp:nomenclature-citation-list><tp:nomenclature-citation><tp:taxon-name>
                <tp:taxon-name-part taxon-name-part-type="genus" reg="Antispila">Antispila</tp:taxon-name-part> <tp:taxon-name-part taxon-name-part-type="species" reg="uenoi">uenoi</tp:taxon-name-part></tp:taxon-name><comment>Kuroko, 1987: 113. TL: Japan (Iwate Prefecture). TD: <abbrev xmlns:xlink="http://www.w3.org/1999/xlink" content-type="institution" xlink:title="University of Osaka Prefecture" id="ABBRID0E4RAE" xlink:type="simple">UOP</abbrev>.</comment></tp:nomenclature-citation></tp:nomenclature-citation-list></tp:nomenclature><tp:treatment-sec sec-type="material" id="SECID0ECSAE"><title>Material examined.</title><p>China: 2♂, 3♀, Mt. Laoshan, Qingdao, Shandong Province, <named-content xmlns:xlink="http://www.w3.org/1999/xlink" content-type="dwc:verbatimCoordinates" xlink:type="simple"><named-content content-type="geo-json" specific-use="{&#34;type&#34;:&#34;Point&#34;,&#34;coordinates&#34;:[120.609000,36.204000]}" id="NCID0ELSAE" xlink:type="simple">120.609°E, 36.204°N</named-content></named-content>, 400 m, larva coll. 2017.vii.01, mine on leaf serration of <italic><tp:taxon-name><tp:taxon-name-part taxon-name-part-type="genus" reg="Vitis">Vitis</tp:taxon-name-part> <tp:taxon-name-part taxon-name-part-type="species" reg="amurensis">amurensis</tp:taxon-name-part></tp:taxon-name></italic>, case made vii.03, emerged vii.15, collectors Tengteng Liu and Nan Wang, genitalia no. <named-content xmlns:xlink="http://www.w3.org/1999/xlink" content-type="dwc:institutional_code" xlink:type="simple">SDNU</named-content>.LIU0008♀, <named-content xmlns:xlink="http://www.w3.org/1999/xlink" content-type="dwc:institutional_code" xlink:type="simple">SDNU</named-content>.LIU0015♂, DNA voucher slide no. <named-content xmlns:xlink="http://www.w3.org/1999/xlink" content-type="dwc:institutional_code" xlink:type="simple">SDNU</named-content>.LIU0011♂ (whole body on one slide), registered no. <named-content xmlns:xlink="http://www.w3.org/1999/xlink" content-type="dwc:institutional_code" xlink:type="simple">SDNU</named-content>.QD170705.1–3; 2♂, 2♀, Mt. Laoshan, Qingdao, Shandong Province, <named-content xmlns:xlink="http://www.w3.org/1999/xlink" content-type="dwc:verbatimCoordinates" xlink:type="simple"><named-content content-type="geo-json" specific-use="{&#34;type&#34;:&#34;Point&#34;,&#34;coordinates&#34;:[120.609000,36.204000]}" id="NCID0ESTAE" xlink:type="simple">120.609°E, 36.204°N</named-content></named-content>, 400 m, larva coll. 2017.vii.01, mine on leaf basal area, case made vii.03, emerged vii.15, genitalia no. <named-content xmlns:xlink="http://www.w3.org/1999/xlink" content-type="dwc:institutional_code" xlink:type="simple">SDNU</named-content>.LIU0043♀, DNA voucher slide no. <named-content xmlns:xlink="http://www.w3.org/1999/xlink" content-type="dwc:institutional_code" xlink:type="simple">SDNU</named-content>.LIU0012♂ (whole body on one slide), collectors Tengteng Liu and Zhenquan Gao, registered nos. <named-content xmlns:xlink="http://www.w3.org/1999/xlink" content-type="dwc:institutional_code" xlink:type="simple">SDNU</named-content>.QD170707, <named-content xmlns:xlink="http://www.w3.org/1999/xlink" content-type="dwc:institutional_code" xlink:type="simple">SDNU</named-content>.QD1707.1–2.</p></tp:treatment-sec><tp:treatment-sec sec-type="diagnosis" id="SECID0ELUAE"><title>Diagnosis.</title><p>
            <xref ref-type="bibr" rid="B7">Kuroko (1987)</xref> gave a detailed diagnosis to distinguish <italic><tp:taxon-name><tp:taxon-name-part taxon-name-part-type="genus" reg="Antispila">A.</tp:taxon-name-part> <tp:taxon-name-part taxon-name-part-type="species" reg="uenoi">uenoi</tp:taxon-name-part></tp:taxon-name></italic> from <italic><tp:taxon-name><tp:taxon-name-part taxon-name-part-type="genus" reg="Antispila">A.</tp:taxon-name-part> <tp:taxon-name-part taxon-name-part-type="species" reg="ampelopsia">ampelopsia</tp:taxon-name-part></tp:taxon-name></italic>.</p></tp:treatment-sec><tp:treatment-sec sec-type="description" id="SECID0ELVAE"><title>Description.</title><p>
            <italic>Adult</italic> (Figs <xref ref-type="fig" rid="F1">3–5</xref>, <xref ref-type="fig" rid="F1">7</xref>). Forewing length 1.6–1.8 mm. Head silvery gray, with reddish and purple reflection. Antennae dark fuscous, silvery on distal two segments. Labial palpus silvery gray, pointed apically. Thorax and tegula dark fuscous. Legs black, with whitish gray pigmentation on distal part of tarsomeres. Forewing blackish fuscous, with strong purple reflection; an oblique silvery fascia from before middle on costa to basal 1/4 on dorsum, a triangular silvery spot on costal 3/4, with a similar one opposite to it near tornus; cilia unicolorous with forewing on basal 3/4, whitish gray on distal 1/4. Hind wing gray, cilia darker. Abdomen dark gray dorsally, gray ventrally.</p><p>
            <italic>Female</italic> with forewing patterns more distinct (Figs <xref ref-type="fig" rid="F1">4</xref>, <xref ref-type="fig" rid="F1">5</xref>).</p><p>
            <bold><italic>Venation</italic></bold> (Fig. <xref ref-type="fig" rid="F2">10</xref>). Forewing with Sc reaching before middle on costa; R<sub>1</sub> from 2/5 on upper margin of cell to costal 3/5, Rs<sub>1</sub> from distal 1/7 on upper margin of cell to costal 3/4, Rs<sub>2</sub> from well beyond distal end of cell, Rs<sub>3+4</sub> reaching costa before apex; cell <!--PageBreak--><!--PageBreak-->truncated distally; M<sub>1</sub> stalked with Rs<sub>3+4</sub>, to termen near apex, M<sub>2+3</sub> from lower corner of distal end of cell; CuA from distal 1/7 of lower margin of cell; A<sub>1+2</sub> to beyond middle of dorsum. Hindwing with Sc to beyond middle of costa, R+M ending in 4 branches: Rs to costa, M<sub>1</sub> to dorsum near apex, M<sub>2</sub> and M<sub>3</sub> to dorsum; Cu to middle of dorsum; A<sub>1+2</sub> weak. Male with one long frenulum, female bearing two shorter frenular bristles.</p><p>
            <italic>Male genitalia</italic> (Figs <xref ref-type="fig" rid="F4">16</xref>–<xref ref-type="fig" rid="F5">25</xref>). Tuba analis developed. Uncus bar-shaped, with two papillae bearing two short setae each at middle, bearing one long and a few shorter setae laterally (Fig. <xref ref-type="fig" rid="F5">22</xref>). Vinculum shorter than phallus, rounded on anterior margin. Valva <!--PageBreak-->semicircular on ventral margin, digital process about half the width of valva, pecten with 12 comb teeth (Figs <xref ref-type="fig" rid="F5">20</xref>, <xref ref-type="fig" rid="F5">21</xref>). Juxta longer than half length of phallus, anterior arrow broad and almost semicircular. Phallus as long as length of vinculum + tegumen, narrowed anteriorly; phallotheca with groups of spines, more concentrated and larger ventrally (Figs <xref ref-type="fig" rid="F5">24</xref>, <xref ref-type="fig" rid="F5">25</xref>); distal part with two processes ventrally, one large and curved, the other V-shaped with one branch larger than the other, two smaller similar processes dorso-apically, one less sclerotized and curved process at apex with several membranous teeth ventrally (Fig. <xref ref-type="fig" rid="F5">23</xref>). Paired tufts of slender scales on the 7<sup>th</sup> abdominal segment (Figs <xref ref-type="fig" rid="F1">8</xref>, <xref ref-type="fig" rid="F4">17</xref>, <xref ref-type="fig" rid="F4">18</xref>).</p><fig id="F4" position="float" orientation="portrait"><label>Figures 16–18.</label><caption><p>Male genitalia and abdomen of <italic><tp:taxon-name><tp:taxon-name-part taxon-name-part-type="genus" reg="Antispila">Antispila</tp:taxon-name-part> <tp:taxon-name-part taxon-name-part-type="species" reg="uenoi">uenoi</tp:taxon-name-part></tp:taxon-name></italic>. <bold>16</bold> whole male genitalia, unrolled, <named-content xmlns:xlink="http://www.w3.org/1999/xlink" content-type="dwc:institutional_code" xlink:type="simple">SDNU</named-content>.LIU0015 <bold>17</bold> abdomen, ventral view, notice the tuft of slender scales on the 7<sup>th</sup> segment, left tuft detached, same slide as 16 <bold>18</bold> enlarged view of tuft of slender scales, same slide as 16.</p></caption><graphic xmlns:xlink="http://www.w3.org/1999/xlink" xlink:href="zookeys-744-049-g004.jpg" position="float" orientation="portrait" xlink:type="simple" id="oo_191792.jpg"/></fig><fig id="F5" position="float" orientation="portrait"><label>Figures 19–25.</label><caption><p>Male genitalia of <italic><tp:taxon-name><tp:taxon-name-part taxon-name-part-type="genus" reg="Antispila">Antispila</tp:taxon-name-part> <tp:taxon-name-part taxon-name-part-type="species" reg="uenoi">uenoi</tp:taxon-name-part></tp:taxon-name></italic>. <bold>19–23</bold> <named-content xmlns:xlink="http://www.w3.org/1999/xlink" content-type="dwc:institutional_code" xlink:type="simple">SDNU</named-content>.LIU0011 <bold>19</bold> tegumen and vinculum, <bold>20</bold> valva <bold>21</bold> enlarged view of comb <bold>22</bold> tegumen <bold>23</bold> phallus, lateral view <bold>24</bold> enlarged view of spines on base of juxta, <named-content xmlns:xlink="http://www.w3.org/1999/xlink" content-type="dwc:institutional_code" xlink:type="simple">SDNU</named-content>.LIU0012 <bold>25</bold> same part as 24 under a shallow focus.</p></caption><graphic xmlns:xlink="http://www.w3.org/1999/xlink" xlink:href="zookeys-744-049-g005.jpg" position="float" orientation="portrait" xlink:type="simple" id="oo_191793.jpg"/></fig><fig id="F6" position="float" orientation="portrait"><label>Figures 26–29.</label><caption><p>Female genitalia of <italic><tp:taxon-name><tp:taxon-name-part taxon-name-part-type="genus" reg="Antispila">Antispila</tp:taxon-name-part> <tp:taxon-name-part taxon-name-part-type="species" reg="kunyuensis">kunyuensis</tp:taxon-name-part></tp:taxon-name></italic>. <bold>26</bold> female genitalia, <named-content xmlns:xlink="http://www.w3.org/1999/xlink" content-type="dwc:institutional_code" xlink:type="simple">SDNU</named-content>.LIU0016 <bold>27</bold> female genitalia, <named-content xmlns:xlink="http://www.w3.org/1999/xlink" content-type="dwc:institutional_code" xlink:type="simple">SDNU</named-content>.LIU0013 <bold>28</bold> detail of ovipositor tip, same slide as 26 <bold>29</bold> detail of vestibulum, same slide as 26.</p></caption><graphic xmlns:xlink="http://www.w3.org/1999/xlink" xlink:href="zookeys-744-049-g006.jpg" position="float" orientation="portrait" xlink:type="simple" id="oo_191794.jpg"/></fig><p>
            <italic>Female genitalia</italic> (Figs <xref ref-type="fig" rid="F7">30–32</xref>). Ovipositor with six cusps at either side, with apical three smaller, tip distinctly indented (Fig. <xref ref-type="fig" rid="F7">32</xref>). Vestibulum membranous, with a sclerotized granule and a weak circular ring surrounding opening of canalis spiralis (Fig. <xref ref-type="fig" rid="F7">30</xref>). Corpus bursae membranous.</p><fig id="F7" position="float" orientation="portrait"><label>Figures 30–32.</label><caption><p>Female genitalia of <italic><tp:taxon-name><tp:taxon-name-part taxon-name-part-type="genus" reg="Antispila">Antispila</tp:taxon-name-part> <tp:taxon-name-part taxon-name-part-type="species" reg="uenoi">uenoi</tp:taxon-name-part></tp:taxon-name></italic>. <bold>30</bold> female genitalia, <named-content xmlns:xlink="http://www.w3.org/1999/xlink" content-type="dwc:institutional_code" xlink:type="simple">SDNU</named-content>.LIU0043 <bold>31</bold> posterior apophyses and ovipositor tip, same slide as 30 <bold>32</bold> detail of ovipositor tip, same slide as 30.</p></caption><graphic xmlns:xlink="http://www.w3.org/1999/xlink" xlink:href="zookeys-744-049-g007.jpg" position="float" orientation="portrait" xlink:type="simple" id="oo_191795.jpg"/></fig></tp:treatment-sec><tp:treatment-sec sec-type="DNA barcode" id="SECID0EV5AE"><title>DNA barcode.</title><p>Two DNA barcodes were obtained (Fig. <xref ref-type="fig" rid="F8">33</xref>). A partial DNA barcode of 268 bp generated from a paratype of <italic><tp:taxon-name><tp:taxon-name-part taxon-name-part-type="genus" reg="Antispila">A.</tp:taxon-name-part> <tp:taxon-name-part taxon-name-part-type="species" reg="uenoi">uenoi</tp:taxon-name-part></tp:taxon-name></italic> (RMNH.INS.24531) was used for identification of the Chinese specimens. The genetic distance between the Chinese specimens and the paratype is 1.53%.</p><fig id="F8" position="float" orientation="portrait"><label>Figure 33.</label><caption><p>Neighbor Joining Tree, based on DNA barcodes of <italic><tp:taxon-name><tp:taxon-name-part taxon-name-part-type="genus" reg="Antispila">Antispila</tp:taxon-name-part></tp:taxon-name></italic> species, especially <tp:taxon-name><tp:taxon-name-part taxon-name-part-type="family">Vitaceae</tp:taxon-name-part></tp:taxon-name>-feeding and Asian species.</p></caption><graphic xmlns:xlink="http://www.w3.org/1999/xlink" xlink:href="zookeys-744-049-g008.jpg" position="float" orientation="portrait" xlink:type="simple" id="oo_191796.jpg"/></fig><!--PageBreak--><!--PageBreak--><!--PageBreak--></tp:treatment-sec><tp:treatment-sec sec-type="host" id="SECID0EHAAG"><title>Host plants.</title><p>
            <italic><tp:taxon-name><tp:taxon-name-part taxon-name-part-type="genus" reg="Vitis">Vitis</tp:taxon-name-part> <tp:taxon-name-part taxon-name-part-type="species" reg="amurensis">amurensis</tp:taxon-name-part></tp:taxon-name></italic> Rupr. (Fig. <xref ref-type="fig" rid="F9">39</xref>), <italic><tp:taxon-name><tp:taxon-name-part taxon-name-part-type="genus" reg="Vitis">V.</tp:taxon-name-part> <tp:taxon-name-part taxon-name-part-type="species" reg="coignetiae">coignetiae</tp:taxon-name-part></tp:taxon-name></italic> Pulliat ex Planch. and <italic><tp:taxon-name><tp:taxon-name-part taxon-name-part-type="genus" reg="Vitis">V.</tp:taxon-name-part> <tp:taxon-name-part taxon-name-part-type="species" reg="labruscana">labruscana</tp:taxon-name-part></tp:taxon-name></italic> L.H. Bailey (<xref ref-type="bibr" rid="B7">Kuroko 1987</xref>). <italic><tp:taxon-name><tp:taxon-name-part taxon-name-part-type="genus" reg="Vitis">Vitis</tp:taxon-name-part> <tp:taxon-name-part taxon-name-part-type="species" reg="amurensis">amurensis</tp:taxon-name-part></tp:taxon-name></italic> is recorded here as a new host.</p></tp:treatment-sec><tp:treatment-sec sec-type="biology" id="SECID0EBCAG"><title>Biology.</title><p>Leaf-mines on <italic><tp:taxon-name><tp:taxon-name-part taxon-name-part-type="genus" reg="Vitis">Vitis</tp:taxon-name-part> <tp:taxon-name-part taxon-name-part-type="species" reg="amurensis">amurensis</tp:taxon-name-part></tp:taxon-name></italic> can occupy serrations along the leaf margin (Figs <xref ref-type="fig" rid="F9">40</xref>, <xref ref-type="fig" rid="F9">41</xref>, <xref ref-type="fig" rid="F10">46–48</xref>) or the leaf basal area (Fig. <xref ref-type="fig" rid="F10">49</xref>) in an almost equal proportion, calculated from our rearing data (5 : 4); no other placements (e. g. leaf central area) of mines were observed, although in Japan the majority of mines occupy the apical or marginal area of the leaves on other hosts (<xref ref-type="bibr" rid="B7">Kuroko 1987</xref>). Frass often dispersed along mines (Figs <xref ref-type="fig" rid="F10">47–49</xref>). This species overwinters as a prepupa in the shield. Two generations probably occur in Shandong Peninsula.</p><fig id="F9" position="float" orientation="portrait"><label>Figures 34–41.</label><caption><p>Host plant and leaf-mines of <italic><tp:taxon-name><tp:taxon-name-part taxon-name-part-type="genus" reg="Antispila">Antispila</tp:taxon-name-part></tp:taxon-name></italic> species. <bold>34–38</bold> <italic><tp:taxon-name><tp:taxon-name-part taxon-name-part-type="genus" reg="Antispila">A.</tp:taxon-name-part> <tp:taxon-name-part taxon-name-part-type="species" reg="kunyuensis">kunyuensis</tp:taxon-name-part></tp:taxon-name></italic> <bold>34</bold> Host plant, <italic><tp:taxon-name><tp:taxon-name-part taxon-name-part-type="genus" reg="Ampelopsis">Ampelopsis</tp:taxon-name-part> <tp:taxon-name-part taxon-name-part-type="species" reg="humulifolia">humulifolia</tp:taxon-name-part></tp:taxon-name></italic> <bold>35</bold> unripe fruits of <italic><tp:taxon-name><tp:taxon-name-part taxon-name-part-type="genus" reg="Ampelopsis">A.</tp:taxon-name-part> <tp:taxon-name-part taxon-name-part-type="species" reg="humulifolia">humulifolia</tp:taxon-name-part></tp:taxon-name></italic> <bold>36–38</bold> leaf-mines <bold>39–41</bold> <italic><tp:taxon-name><tp:taxon-name-part taxon-name-part-type="genus" reg="Antispila">A.</tp:taxon-name-part> <tp:taxon-name-part taxon-name-part-type="species" reg="uenoi">uenoi</tp:taxon-name-part></tp:taxon-name></italic> <bold>39</bold> Host plant, <italic><tp:taxon-name><tp:taxon-name-part taxon-name-part-type="genus" reg="Vitis">Vitis</tp:taxon-name-part> <tp:taxon-name-part taxon-name-part-type="species" reg="amurensis">amurensis</tp:taxon-name-part></tp:taxon-name></italic> <bold>40</bold> leaf-mines along leaf margin, indicated by red arrows <bold>41</bold> leaf-mine with a dead larva.</p></caption><graphic xmlns:xlink="http://www.w3.org/1999/xlink" xlink:href="zookeys-744-049-g009.jpg" position="float" orientation="portrait" xlink:type="simple" id="oo_191797.jpg"/></fig><fig id="F10" position="float" orientation="portrait"><label>Figures 42–49.</label><caption><p>Leaf-mines of <italic><tp:taxon-name><tp:taxon-name-part taxon-name-part-type="genus" reg="Antispila">Antispila</tp:taxon-name-part></tp:taxon-name></italic> species. <bold>42–45</bold> <italic><tp:taxon-name><tp:taxon-name-part taxon-name-part-type="genus" reg="Antispila">A.</tp:taxon-name-part> <tp:taxon-name-part taxon-name-part-type="species" reg="kunyuensis">kunyuensis</tp:taxon-name-part></tp:taxon-name></italic>, fig. <bold>42</bold> is the identical mine to Fig. <xref ref-type="fig" rid="F9">37</xref>, one dead larva and a parasitoid, most likely a species of <tp:taxon-name><tp:taxon-name-part taxon-name-part-type="family">Eulophidae</tp:taxon-name-part></tp:taxon-name> in Figure <xref ref-type="fig" rid="F10">45</xref> <bold>46–49</bold> <italic><tp:taxon-name><tp:taxon-name-part taxon-name-part-type="genus" reg="Antispila">A.</tp:taxon-name-part> <tp:taxon-name-part taxon-name-part-type="species" reg="uenoi">uenoi</tp:taxon-name-part></tp:taxon-name></italic>, leaf-mines occupying leaf serration and apical area in Figures <xref ref-type="fig" rid="F10">46–48</xref>, leaf-mine occupying leaf basal area in Figure <xref ref-type="fig" rid="F10">49</xref>.</p></caption><graphic xmlns:xlink="http://www.w3.org/1999/xlink" xlink:href="zookeys-744-049-g010.jpg" position="float" orientation="portrait" xlink:type="simple" id="oo_191798.jpg"/></fig></tp:treatment-sec><tp:treatment-sec sec-type="distribution" id="SECID0EKIAG"><title>Distribution.</title><p>China (Shandong), Japan: Honshu. The host plant <italic><tp:taxon-name><tp:taxon-name-part taxon-name-part-type="genus" reg="Vitis">Vitis</tp:taxon-name-part> <tp:taxon-name-part taxon-name-part-type="species" reg="amurensis">amurensis</tp:taxon-name-part></tp:taxon-name></italic> is widespread in the northeast and eastern parts of China (<xref ref-type="bibr" rid="B3">Chen et al. 2007</xref>), Eastern Russia (<xref ref-type="bibr" rid="B1">Afonin et al. 2008</xref>), Japan: Honshu and Korea (<xref ref-type="bibr" rid="B17">Ohwi 1965</xref>). A much wider distribution of the moth is expected, where its host plants occur.</p></tp:treatment-sec><tp:treatment-sec sec-type="remarks" id="SECID0EHJAG"><title>Remarks.</title><p>This species is newly recorded in China. The venation and the paired tufts of scales on the 7<sup>th</sup> abdominal segment in male are illustrated for <italic><tp:taxon-name><tp:taxon-name-part taxon-name-part-type="genus" reg="Antispila">A.</tp:taxon-name-part> <tp:taxon-name-part taxon-name-part-type="species" reg="uenoi">uenoi</tp:taxon-name-part></tp:taxon-name></italic> for the first time.</p></tp:treatment-sec><tp:treatment-sec><!--Section generated to contain objects referenced in tp:taxon-treatment.--><fig id="F1" position="float" orientation="portrait"><label>Figures 1–8.</label><caption><p>Adult of <italic><tp:taxon-name><tp:taxon-name-part taxon-name-part-type="genus" reg="Antispila">Antispila</tp:taxon-name-part></tp:taxon-name></italic> species. <bold>1</bold> <italic><tp:taxon-name><tp:taxon-name-part taxon-name-part-type="genus" reg="Antispila">A.</tp:taxon-name-part> <tp:taxon-name-part taxon-name-part-type="species" reg="kunyuensis">kunyuensis</tp:taxon-name-part></tp:taxon-name></italic>, holotype, male, <named-content xmlns:xlink="http://www.w3.org/1999/xlink" content-type="dwc:institutional_code" xlink:type="simple">SDNU</named-content>.QD170705.1 <bold>2</bold> <italic><tp:taxon-name><tp:taxon-name-part taxon-name-part-type="genus" reg="Antispila">A.</tp:taxon-name-part> <tp:taxon-name-part taxon-name-part-type="species" reg="kunyuensis">kunyuensis</tp:taxon-name-part></tp:taxon-name></italic> sp. n., paratype, female, <named-content xmlns:xlink="http://www.w3.org/1999/xlink" content-type="dwc:institutional_code" xlink:type="simple">SDNU</named-content>.YT170601.4 <bold>3</bold> <italic><tp:taxon-name><tp:taxon-name-part taxon-name-part-type="genus" reg="Antispila">A.</tp:taxon-name-part> <tp:taxon-name-part taxon-name-part-type="species" reg="uenoi">uenoi</tp:taxon-name-part></tp:taxon-name></italic>, male, <named-content xmlns:xlink="http://www.w3.org/1999/xlink" content-type="dwc:institutional_code" xlink:type="simple">SDNU</named-content>.QD170705.1 <bold>4</bold> <italic><tp:taxon-name><tp:taxon-name-part taxon-name-part-type="genus" reg="Antispila">A.</tp:taxon-name-part> <tp:taxon-name-part taxon-name-part-type="species" reg="uenoi">uenoi</tp:taxon-name-part></tp:taxon-name></italic>, female, <named-content xmlns:xlink="http://www.w3.org/1999/xlink" content-type="dwc:institutional_code" xlink:type="simple">SDNU</named-content>.QD170705.3 <bold>5</bold> <italic><tp:taxon-name><tp:taxon-name-part taxon-name-part-type="genus" reg="Antispila">A.</tp:taxon-name-part> <tp:taxon-name-part taxon-name-part-type="species" reg="uenoi">uenoi</tp:taxon-name-part></tp:taxon-name></italic>, female, <named-content xmlns:xlink="http://www.w3.org/1999/xlink" content-type="dwc:institutional_code" xlink:type="simple">SDNU</named-content>.QD170707 <bold>6</bold> <italic><tp:taxon-name><tp:taxon-name-part taxon-name-part-type="genus" reg="Antispila">A.</tp:taxon-name-part> <tp:taxon-name-part taxon-name-part-type="species" reg="kunyuensis">kunyuensis</tp:taxon-name-part></tp:taxon-name></italic>, male, paratype, ventral view of forewing indicating bristles of retinaculum, <named-content xmlns:xlink="http://www.w3.org/1999/xlink" content-type="dwc:institutional_code" xlink:type="simple">SDNU</named-content>.YT170601.3 <bold>7</bold> <italic><tp:taxon-name><tp:taxon-name-part taxon-name-part-type="genus" reg="Antispila">A.</tp:taxon-name-part> <tp:taxon-name-part taxon-name-part-type="species" reg="uenoi">uenoi</tp:taxon-name-part></tp:taxon-name></italic>, ventral view of forewing indicating bristles of retinaculum <bold>8</bold> <italic><tp:taxon-name><tp:taxon-name-part taxon-name-part-type="genus" reg="Antispila">A.</tp:taxon-name-part> <tp:taxon-name-part taxon-name-part-type="species" reg="uenoi">uenoi</tp:taxon-name-part></tp:taxon-name></italic>, male, indicating paired tufts of slender scales on the 7<sup>th</sup> abdominal segment, photographed during dissection in water, <named-content xmlns:xlink="http://www.w3.org/1999/xlink" content-type="dwc:institutional_code" xlink:type="simple">SDNU</named-content>.QD170705.1. Scale bars: 1.0 mm.</p></caption><graphic xmlns:xlink="http://www.w3.org/1999/xlink" xlink:href="zookeys-744-049-g001.jpg" position="float" orientation="portrait" xlink:type="simple" id="oo_191789.jpg"/></fig><fig id="F2" position="float" orientation="portrait"><label>Figures 9–10.</label><caption><p>Wing venation of <italic><tp:taxon-name><tp:taxon-name-part taxon-name-part-type="genus" reg="Antispila">Antispila</tp:taxon-name-part></tp:taxon-name></italic> species. <bold>9</bold> <italic><tp:taxon-name><tp:taxon-name-part taxon-name-part-type="genus" reg="Antispila">A.</tp:taxon-name-part> <tp:taxon-name-part taxon-name-part-type="species" reg="kunyuensis">kunyuensis</tp:taxon-name-part></tp:taxon-name></italic>, paratype, female, <named-content xmlns:xlink="http://www.w3.org/1999/xlink" content-type="dwc:institutional_code" xlink:type="simple">SDNU</named-content>.LIU0013 <bold>10</bold> <italic><tp:taxon-name><tp:taxon-name-part taxon-name-part-type="genus" reg="Antispila">A.</tp:taxon-name-part> <tp:taxon-name-part taxon-name-part-type="species" reg="uenoi">uenoi</tp:taxon-name-part></tp:taxon-name></italic>, male, <named-content xmlns:xlink="http://www.w3.org/1999/xlink" content-type="dwc:institutional_code" xlink:type="simple">SDNU</named-content>.LIU0012.</p></caption><graphic xmlns:xlink="http://www.w3.org/1999/xlink" xlink:href="zookeys-744-049-g002.jpg" position="float" orientation="portrait" xlink:type="simple" id="oo_191790.jpg"/></fig></tp:treatment-sec><ref-list><ref id="B7"><mixed-citation xmlns:xlink="http://www.w3.org/1999/xlink" xlink:type="simple">
          <person-group><name name-style="western"><surname>Kuroko</surname><given-names>H</given-names></name></person-group> (<year>1987</year>) Three new species of the genus <italic><tp:taxon-name><tp:taxon-name-part taxon-name-part-type="genus">Antispila</tp:taxon-name-part></tp:taxon-name></italic> (<tp:taxon-name><tp:taxon-name-part taxon-name-part-type="order">Lepidoptera</tp:taxon-name-part></tp:taxon-name>: <tp:taxon-name><tp:taxon-name-part taxon-name-part-type="family">Heliozelidae</tp:taxon-name-part></tp:taxon-name>) from Japan. Tinea 12, Supplement: 109–117.</mixed-citation></ref><ref id="B3"><mixed-citation xmlns:xlink="http://www.w3.org/1999/xlink" xlink:type="simple">
          <person-group><name name-style="western"><surname>Chen</surname><given-names>ZD</given-names></name><name name-style="western"><surname>Ren</surname><given-names>H</given-names></name><name name-style="western"><surname>Wen</surname><given-names>J</given-names></name></person-group> (<year>2007</year>) <article-title><tp:taxon-name><tp:taxon-name-part taxon-name-part-type="family">Vitaceae</tp:taxon-name-part></tp:taxon-name>.</article-title> <source>Flora of China</source> <volume>12</volume>: <fpage>173</fpage>–<lpage>222</lpage>. <ext-link xlink:type="simple" ext-link-type="uri" xlink:href="http://foc.eflora.cn/content.aspx?TaxonId=10946">http://foc.eflora.cn/content.aspx?TaxonId=10946</ext-link> [Accessed 21 November 2017]</mixed-citation></ref><ref id="B1"><mixed-citation xmlns:xlink="http://www.w3.org/1999/xlink" xlink:type="simple">
          <person-group><name name-style="western"><surname>Afonin</surname><given-names>AN</given-names></name><name name-style="western"><surname>Greene</surname><given-names>SL</given-names></name><name name-style="western"><surname>Dzyubenko</surname><given-names>NI</given-names></name><name name-style="western"><surname>Frolov</surname><given-names>AN</given-names></name></person-group> (<year>2008</year>) Interactive agricultural ecological atlas of Russia and neighboring countries. Economic plants and their diseases, pests and weeds. <ext-link xlink:type="simple" ext-link-type="uri" xlink:href="http://www.agroatlas.ru">http://www.agroatlas.ru</ext-link> [accessed 6 March 2018]</mixed-citation></ref><ref id="B17"><mixed-citation xmlns:xlink="http://www.w3.org/1999/xlink" xlink:type="simple">
          <person-group><name name-style="western"><surname>Ohwi</surname><given-names>J</given-names></name></person-group> (<year>1965</year>) <source>Flora of Japan.</source> <publisher-name>Smithsonian Institution</publisher-name>, <publisher-loc>Washington, D.C.</publisher-loc>, <size units="page">1110 pp</size>. <ext-link xlink:type="simple" ext-link-type="doi" xlink:href="10.5962/bhl.title.43786">https://doi.org/10.5962/bhl.title.43786</ext-link></mixed-citation></ref></ref-list></tp:taxon-treatment>
